# Supplementary material for: Influence of Peanut Flour Enrichment and Eggs on Muffin Protein Aggregation
Source: Foods. 2025 Feb 19;14(4):710. doi: 10.3390/foods14040710 (PMC11854293; doi:10.3390/foods14040710)
Supplement: Supplementary file 1 [file foods-14-00710-s001.zip]

Archive with 5 entries (4 files):
- Supplementary Materials/
- Supplementary Materials/Supplementary Table 1.docx
- __MACOSX/Supplementary Materials/._Supplementary Table 1.docx
- Supplementary Materials/FigureS1.jpg
- __MACOSX/Supplementary Materials/._FigureS1.jpg
